# Supplementary material for: GWAS Reveals Stable Genetic Loci and Candidate Genes for Grain Protein Content in Wheat
Source: Curr Issues Mol Biol. 2025 Nov 25;47(12):981. doi: 10.3390/cimb47120981 (PMC12731824; doi:10.3390/cimb47120981)
Supplement: Supplementary file 1 [file cimb-47-00981-s001.zip]

Archive with 3 entries (3 files):
- Figure S1.tif
- Figure S2.tif
- TableS.xlsx
