# Supplementary material for: GWAS Reveals Stable Genetic Loci and Candidate Genes for Grain Protein Content in Wheat
Source: Curr Issues Mol Biol. 2025 Nov 25;47(12):981. doi: 10.3390/cimb47120981 (PMC12731824; doi:10.3390/cimb47120981)
Supplement: Supplementary file 1 [file cimb-47-00981-s001.zip › TableS.xlsx]

## Sheet: Table S1
Table S1. Information about 327 wheat accessions from four crop seasons and the BLUE values
ID	Accession name	Origin	Accession status	GPC_E1	GPC_E2	GPC_E3	GPC_E4	BLUE
WS001	Zhongzuo50026	China	landrace	12.7	15.735	16.1444	15.4622	15.2579
WS002	Nuomai	China	landrace	14.3	19.94	17.5211	17.4844	17.5954
WS003	Wenmai6	China	cul	13.51	17.02	15.8422	15.2678	15.5904
WS004	Dongmai1301	China	cul	12.22	14.655	13.5144	13.1633	13.4923
WS005	Yanzhan1	China	cul	12.15	15.495	14.65	14.4089	14.3769
WS006	77-M96	China	landrace	11.46	14.465	14.3144	13.5256	13.6444
WS007	Yangfumai1025	China	cul	11.09	15.03	13.4211	15.2056	13.95
WS008	Rosella	Australia	landrace	13.2	14.345	14.3667	13.8117	14.0606
WS009	Kashenbaipi	China	landrace	10.76	14.115	14.6511	15.0767	13.9691
WS010	Yangmai18	China	landrace	11.33	13.955	15.5367	15.0744	14.2762
WS011	Chunxiaomai	China	landrace	14.08	17.115	16.7833	15.4722	16.0385
WS012	Breman	America	landrace	11.58	15.05	13.73	13.4111	13.5791
WS013	Huining10	China	cul	11.64	15.29	14.6511	14.95	14.4151
WS014	Wanjian7910	China	cul	12.12	14.505	15.6578	18.0033	15.4178
WS015	Kangxiu10	China	landrace	11.6	15.86	14.9656	15.1144	14.6402
WS016	Faguoyinglixiaomai	France	landrace	11.95	14.795	15.4867	16.3422	14.9458
WS017	E158(Hubei)	China	cul	14.29	14.565	14.0278	NA	14.3506
WS018	Zaowutian	China	landrace	13.46	16.36	16.4067	17.2456	16.1301
WS019	Xiannong39	China	cul	12.94	15.41	15.2667	14.8744	14.7966
WS020	Aikang58	China	cul	11.47	16.995	14.6556	14.935	14.8435
WS021	Yangmai6	China	cul	12.52	17.11	16.0222	16.7633	15.8566
WS022	Jingdong08343	China	landrace	11.27	16.975	14.0889	14.5183	14.4662
WS023	Aodesa3	Russia	landrace	12.84	18.49	15.9444	16.2883	16.1579
WS024	Courtot	France	landrace	NA	16.885	14.7478	16.8389	15.9789
WS025	Huaimai19	China	cul	11.58	15.005	14.1633	14.1611	13.9429
WS026	Xinong3217	China	cul	11.27	15.385	14.5178	14.5322	14.1959
WS027	Huaimai33	China	cul	11.65	15.085	12.735	14.2867	13.6496
WS028	Dezhou845153	China	landrace	12.01	15.505	14.3678	15.6689	14.6319
WS029	Beijing8	China	cul	12.15	14.535	13.6056	14.2722	13.7889
WS030	Huaimai22	China	cul	11.04	15.16	15.6189	14.3189	14.3519
WS031	Huaimai23	China	cul	9.87	14.075	12.8578	13.92	12.9682
WS032	Hongchunmai	China	landrace	12.78	18.07	17.4667	19.89	17.2431
WS033	Huadong6	China	landrace	12.64	17.085	16.3756	16.6133	15.9928
WS034	Heixiaomai	China	landrace	13.57	17.565	16.4033	16.6611	16.2978
WS035	Jinchun3(Xichunai2)	China	landrace	12.93	14.56	14.7622	14.0556	14.1967
WS036	Yunmai34	China	cul	12.31	16.74	16.1378	14.4944	15.1789
WS037	Zipi	China	landrace	14.51	19.74	17.2067	17.7244	17.5569
WS038	Ningmai18	China	cul	10.76	15.755	13.5111	14.2522	13.8396
WS039	Yannong19	China	cul	11.25	15.84	13.4911	15.5178	14.2975
WS040	77-M267	China	landrace	14.98	15.09	15.8489	17.0567	15.7709
WS041	Yangfumai4	China	cul	12.57	14.96	15.9044	14.6867	14.8255
WS042	Ningmaizi14-213	China	cul	12.91	15.235	15.0489	16.5333	15.1531
WS043	Lumai1(Aimengnv)	China	cul	14.42	15.23	16.0933	15.2044	15.4373
WS044	Yangmai21	China	cul	12.83	13.295	14.3367	13.9433	13.6953
WS045	Y24	China	cul	12.07	15.045	14.1	14.4056	14.0876
WS046	Yangmai24	China	cul	13.32	14.06	15.7967	16.27	15.0541
WS047	Xuzhou 26	China	cul	11.21	15.045	13.3078	15.58	14.0479
WS048	Chaoanxiaomai	China	landrace	12.23	18.27	14.56	14.1389	15.0147
WS049	Shuilizhan	China	landrace	12.3	17.555	16.8878	15.2022	15.8049
WS050	Tanori	Mexico	landrace	14.29	19.215	18.0433	18.58	17.8632
WS051	QiaoliangBW36-7	China	landrace	11.91	15.195	17.1922	14.6533	15.0526
WS052	Shan8907-11-5	China	cul	14.65	14.545	16.5533	16.0622	15.564
WS053	Yanghong12-144	China	cul	12.79	14.645	15.0911	15.5956	14.7249
WS054	Yangfumai2	China	cul	15.71	14.46	15.5311	15.0522	15.144
WS055	Jinmai8(Jinzhong849)	China	landrace	11.55	19.475	13.5978	14.7189	15.1042
WS056	Yangmai158	China	cul	12.01	15.765	14.2533	15.0989	14.5059
WS057	Taizhong23	China	landrace	13.56	16.995	16.7722	17.5522	16.5044
WS058	Ningmai11	China	cul	11.26	14.495	13.4467	14.78	13.7204
WS059	Ningmai19	China	cul	12.09	13.56	14.5511	14.46	13.8248
WS060	Triumph（Shenglimai）	America	landrace	15.16	17.505	16.0889	16.0767	16.2968
WS061	Jinan13	China	cul	12.7	13.855	14.5567	15.3217	14.2112
WS062	Yannong24	China	cul	13.06	14.17	16.91	15.9089	15.2543
WS063	Wangshuibai	China	landrace	14.36	17.845	16.84	15.84	16.3974
WS064	Guangtou	China	landrace	12.71	16.97	15.74	15.9078	15.5935
WS065	Nanda2419	Italy	landrace	14.31	16.54	14.67	15.2633	15.2647
WS066	Zhengyin1	China	cul	12.58	15.87	15.5878	15.295	15.1062
WS067	Zhengmai366	China	cul	14.48	16.665	15.5922	14.5433	15.4098
WS068	Huomai	China	landrace	11.84	15.905	15.3644	14.6367	14.7
WS069	Funo	Italy	landrace	13.57	15.715	15.6333	16.7433	15.5499
WS070	Luyuan502	China	cul	11.45	13.56	13.8511	14.3411	13.5044
WS071	Yanan11	China	cul	13.35	20.175	19.5344	18.7633	18.4094
WS072	Hua7	China	landrace	12.7	15.095	15.2167	15.0767	14.7164
WS073	Fengkang29	China	cul	12.64	16.365	14.3611	16.0789	15.0781
WS074	Zhenmai11	China	cul	12.21	14.96	15.28	15.4567	14.7235
WS075	Ningchun4(Yongliang4)	China	cul	11.47	16.07	14.0056	13.4133	13.9462
WS076	Huaimai21	China	cul	13.78	15.5	17.1122	17.6083	16.1938
WS077	Yangmai4	China	cul	13.52	16.605	16.7478	17.1967	16.2879
WS078	Yangmai22	China	cul	11.41	16.265	14.4522	15.6617	14.7528
WS079	Funo(Afu)	China	landrace	13.17	16.215	14.9256	15.7167	15.1452
WS080	Кавказ（Gaojiasuo）	Russia	landrace	13.02	16.46	15.9933	15.4778	15.4632
WS081	Xingzhuai1	China	landrace	13.06	16.725	14.6222	13.9444	14.714
WS082	Yumai34	China	cul	13.55	15.685	15.7889	15.0711	15.1769
WS083	Yangmai11	China	cul	14.11	15.425	14.1467	16.7233	15.1075
WS084	Xiaoyan81	China	cul	13.8	15.26	14.7044	15.4167	14.8963
WS085	Zhoumai42	China	cul	14.8	15.38	14.4822	14.0022	14.6337
WS086	Huaimai20	China	cul	12.74	15.155	13.8444	13.8689	14.0053
WS087	Youzaofeng311	China	landrace	13.23	16.075	15.0744	13.85	14.6751
WS088	Shuiyuan86	China	landrace	12.66	14.545	13.5444	15.48	14.2025
WS089	Xizhi8661-1-1-3-3	China	landrace	13.16	15.775	15.2578	15.5089	15.1065
WS090	Jinan17	China	cul	12.6	13.86	13.8389	13.0867	13.4441
WS091	Zhengyin4	China	cul	13.3	15.27	15.4278	14.9544	14.8897
WS092	Kanghuixianhong	China	landrace	12.95	13.94	14.3011	14.1389	13.9297
WS093	Qingmai6(Naiyan)	China	cul	12.67	14.17	12.8483	13.5056	13.3642
WS094	Luyuan118	China	cul	12.98	13.775	13.0333	13.5989	13.3769
WS095	Chixiaomai	Japan	landrace	13.93	16.86	15.7033	16.6333	15.9667
WS096	Lovrin 10（Luofulin10）	Romania	landrace	NA	16.16	13.8333	15.7744	15.3513
WS097	Orofen（Ourou）	Chile	landrace	13.52	17.135	16.9267	14.3167	15.7036
WS098	Xinong64	China	cul	15.15	17.075	15.1811	18.8767	16.5875
WS099	Guinong10	China	cul	13.69	16.51	15.6033	19.1567	16.376
WS100	Villa Glori （Zhongnong28）	Italy	landrace	12.31	19.085	18.2167	NA	17.069
WS101	Abo	Italy	landrace	13.44	14.705	14.5856	14.75	14.4673
WS102	Kangmai106	China	cul	13.02	14.24	13.9411	14.9756	14.1297
WS103	Liying5	China	landrace	14.04	18.03	14.1644	14.3567	15.2079
WS104	Huaimai30	China	cul	15.08	15.71	13.5811	14.2878	14.5912
WS105	Dunhuachunmai	China	landrace	11.36	15.81	14.97	15.1056	14.6138
WS106	Shi81-5194	China	landrace	15.31	14.72	15.6333	15.92	15.419
WS107	Xiangmai29	China	cul	15.56	14.63	13.4811	15.4837	14.7
WS108	Fengmai11	China	landrace	14.03	14.42	13.2967	14.3333	14.007
WS109	Xuzhou27	China	cul	16.19	16.115	14.8711	15.0011	15.4558
WS110	Dabaimai	China	landrace	16.11	14.82	14.9444	13.8433	14.7965
WS111	Yangmai13	China	cul	16.39	15.345	16.4022	14.9556	15.7124
WS112	Ningmai23	China	cul	14.67	14.665	15.3111	14.15	14.7029
WS113	Huapei21	China	landrace	16.78	16.13	15.1578	14.8144	15.6624
WS114	Xinong6028	China	cul	16.73	15.45	15.1067	14.0633	15.3144
WS115	Shan81296	China	cul	16.55	15.135	14.7667	14.6711	15.1372
WS116	6E121	China	landrace	16.75	16.545	14.6733	14.3378	15.4192
WS117	Heshangmai	China	landrace	16.56	NA	16.3311	15.5711	16.3035
WS118	Shannong7859	China	cul	17.39	16.3	15.5033	15.21	15.9594
WS119	Atlas66(Atelasi66)	America	landrace	15.39	20.54	15.46	17.7767	17.4319
WS120	Dingxi24	China	cul	15.7	18.82	14.7367	14.0033	15.8146
WS121	Xinmai18	China	cul	16.34	NA	17.1656	16.705	16.9705
WS122	Pingyuan50	China	landrace	14.63	16.615	15.21	14.4467	15.2616
WS123	Fan6	China	landrace	13.9	15.065	14.6833	15.4633	14.8695
WS124	Lankao906(Naihan)	China	cul	16.77	16.365	14.6567	15.5522	15.7145
WS125	Bima4	China	cul	14.74	15.86	14.7033	14.3322	14.9057
WS126	Zhengmai9023	China	cul	17.98	17.055	14.7533	15.3933	16.0831
WS127	Fengkang36	China	landrace	14.4	14.445	13.6522	15.2511	14.4377
WS128	Sumai3	China	cul	15.37	15.155	14.8222	16.5056	15.4772
WS129	Early Premium （Zaoyangmai）	America	landrace	15.02	18.645	13.77	14.3189	15.4119
WS130	Fengchan3	China	cul	17.51	16.36	16.1478	15.2944	16.1915
WS131	Kangdingxiaomai	China	landrace	18.4	18.445	19.2567	18.8622	18.7856
WS132	Ningmai9	China	cul	16.93	13.945	14.6978	14.0011	14.6809
WS133	Pingyang27	China	landrace	16.51	18.57	17.2267	17.5445	17.526
WS134	Lumai15	China	cul	14.75	14.305	13.63	12.985	13.8921
WS135	Shan299	China	cul	14.21	15.83	15.4322	15.6744	15.3958
WS136	Huoqiu	China	landrace	15.57	16.875	14.4644	14.6567	15.3359
WS137	Yangmai10	China	cul	16.27	13.465	12.4322	14.1967	13.8049
WS138	Zhengyou15	China	cul	16.32	15.34	14.8111	15.8633	15.5019
WS139	Yangmai9	China	cul	13.14	14.3	13.56	16.1689	14.4193
WS140	Luyan157	China	cul	13.14	12.81	12.8689	14.7867	13.4408
WS141	Yangmai12	China	cul	14.39	15.285	15.23	16.3444	15.4157
WS142	Zhoumai11	China	cul	14.71	16.53	14.7567	15.4756	15.4148
WS143	Anhui3	China	cul	15.31	16.105	16.8833	15.7622	16.0936
WS144	Bima1	China	cul	15.89	16.19	15.5422	14.0056	15.3716
WS145	Hangtian2	China	cul	16.4	14.57	14.91	14.6122	14.9881
WS146	Shannong15381	China	cul	15.25	14.46	13.6311	15.2844	14.5893
WS147	Neixiang182	China	cul	13.08	13.3	13.6583	14.5717	13.6353
WS148	Xiaoyan6	China	cul	17.1	16.855	14.5856	16.8189	16.237
WS149	Zhengfeng3	China	cul	12.94	16.25	13.4222	13.6833	14.1528
WS150	Daimanghongmai	China	landrace	14.43	17.12	14.6511	16.05	15.6541
WS151	W02	China	landrace	14.1	14.94	17.2067	16.855	15.9619
WS152	21H 15 Riet Korn S.Africa	China	landrace	13.27	16.245	14.1844	13.8033	14.4707
WS153	Fujianxiaomai	China	landrace	14.29	15.875	15.8878	15.57	15.5217
WS154	Macleelen	America	landrace	14.65	14.07	14.03	13.7022	14.0514
WS155	Ningyan1	China	cul	16.88	16.75	16.1422	17.1022	16.6967
WS156	Ganmai8	China	cul	13.51	15.94	13.88	14.2789	14.4677
WS157	Bao205	China	landrace	15.28	16.34	15.7267	16.9911	16.1677
WS158	Yangmai2	China	cul	14.14	15.305	14.8544	15.4667	14.9434
WS159	Jimai19	China	cul	13.69	14.125	14.5411	15.9167	14.6755
WS160	Zhoumai17	China	cul	15.18	15.28	15.76	18.2183	16.1405
WS161	Xinmai998	China	landrace	14.14	15.36	16.9289	17.2456	16.1329
WS162	Huaimai35	China	cul	12.93	13.395	14.9656	15.4067	14.2943
WS163	Dixiuzao	China	landrace	14.67	15.72	15.4811	14.8189	15.2169
WS164	Zangdong4	China	landrace	13.53	15.16	16.2111	16.15	15.462
WS165	Yangmai19	China	cul	12.62	13.93	14.1133	15.0817	14.0448
WS166	Gui79(171)	China	landrace	13.58	14.815	14.6678	15.4489	14.7412
WS167	Ningmai15	China	cul	13.14	13.455	14.9044	14.5922	14.1356
WS168	Shangluo86-168	China	landrace	14.09	13.045	15.5889	16.1917	14.7654
WS169	Jimai22	China	cul	12.72	14.57	13.9722	14.0833	13.9458
WS170	Zhengyou6	China	cul	14.9	16.355	15.5967	15.0478	15.5199
WS171	Yangmai17	China	cul	16.87	16.825	15.8867	15.84	16.2844
WS172	Xiang1791	China	landrace	13.95	15.3	14.7167	14.8489	14.775
WS173	Xingyi4	China	landrace	13.78	15.055	13.9267	14.9889	14.4962
WS174	Xiaonong8506-1	China	landrace	14.68	14.955	16.4467	17.8067	16.0718
WS175	St 2422/464（Zhengyin4）	Italy	landrace	13.16	15.9	15.2422	15.6667	15.1795
WS176	Xiangmai35	China	cul	14.29	16.67	13.5867	15.5889	15.0782
WS177	Zhenmai168	China	cul	14.85	15.43	14.9256	16.7078	15.5476
WS178	Emai6	China	cul	14.17	14.935	14.8656	16.81	15.2477
WS179	Yangmai25	China	cul	11.69	12.895	12.4489	15.4167	13.2753
WS180	Rikeze54	China	cul	13.83	14.595	14.3633	NA	14.4038
WS181	Yangmai5	China	cul	13.26	13.625	14.62	15.5733	14.3507
WS182	Ningmai21	China	cul	13.32	14.03	13.1233	15.0933	13.8958
WS183	Nonglin10	Japan	landrace	12.14	13.735	14.0133	15.6017	13.984
WS184	Zhongguochun	China	landrace	14.67	16.755	14.1833	16.7533	15.6649
WS185	Yannong991	China	cul	14.65	15.34	12.7322	14.57	14.2589
WS186	Maromb	America	landrace	14.16	14.435	11.4633	13.4411	13.3788
WS187	H35	China	landrace	16.49	17.03	14.76	17.2789	16.4788
WS188	Ning0078	China	cul	13.7	14.25	11.8633	14.8189	13.7647
WS189	Nanjingkangchicailiao	China	landrace	14.87	15.68	13.13	15.4683	14.8352
WS190	Xinong8	China	cul	17.94	17.2	17.015	17.5333	17.4216
WS191	Yangmai14	China	cul	15.53	15.835	16.8717	17.8033	16.6729
WS192	Yangmai15	China	cul	12.77	13.93	13.2667	15.1756	13.973
WS193	Yangmai16	China	cul	13.68	15.62	13.68	15.8211	14.8899
WS194	Zhenmai12	China	cul	13.7	16.205	14.255	16.3533	15.1757
WS195	Sumai6	China	cul	13.78	16.245	12.8767	14.83	14.486
WS196	Yangfumai2054	China	cul	13.93	15.995	12.825	15.7911	14.8126
WS197	Dianxihongkeyangmai	China	landrace	14.5	14.345	13.395	14.2817	14.1875
WS198	Zhenmai10	China	cul	19.43	16.185	14.2983	15.7133	16.2755
WS199	Ningmai22	China	cul	13.38	14.805	12.825	14.0167	13.8562
WS200	Xiang1474	China	landrace	13.99	13.995	14.5783	15.5233	14.6392
WS201	Nongda183	China	cul	14.82	14.855	15.4078	13.1889	14.5337
WS202	Huaimai26	China	cul	15.05	15.485	14.5644	13.775	14.7074
WS203	Mackelleni	America	landrace	16.41	14.75	14.1089	13.34	14.4996
WS204	Kefeng3	China	cul	13.17	15.505	13.8167	15.2711	14.5589
WS205	Xifeng	China	cul	13.05	15.615	14.3033	17.2733	15.1573
WS206	Jichun1016	China	landrace	12.5	16.16	14.1911	14.81	14.5407
WS207	Bimai26	China	landrace	13.04	16.625	13.4956	14.9456	14.6462
WS208	Huangshuibai	China	landrace	14.06	16.345	14.35	16.8381	15.5256
WS209	Sumai188	China	cul	14.02	14.605	13.4533	15.8178	14.5186
WS210	Y14	China	landrace	14.24	14.515	16.8089	17.22	15.8401
WS211	Zhenmai8	China	cul	11.87	14.59	14.3522	15.1578	14.2195
WS212	Zhengmai16	China	cul	14.72	14.81	14.5989	15.765	14.9478
WS213	Zhengkang58	China	landrace	16.98	16.965	16.3267	16.6722	16.7009
WS214	Luyan217	China	cul	13.92	14.685	13.8633	14.2767	14.2034
WS215	Xinmai16	China	cul	13.75	15.26	13.8944	15.6811	14.7315
WS216	Mazhamai	China	cul	16.41	16.7	15	15.0167	15.6875
WS217	Taishan1	China	cul	16.24	15.095	13.97	14.9567	14.9275
WS218	Yangmai3	China	cul	14.55	15.11	14.3911	16.7233	15.1737
WS219	Huaimai18	China	cul	14.62	14.635	13.6422	14.19	14.2613
WS220	Xianyangdasui	China	landrace	15.67	16.025	15.9089	15.2567	15.7125
WS221	Ningmai24	China	cul	13.31	15.52	14.1233	14.7356	14.5225
WS222	Zhen12096	China	cul	17.45	17.66	18.1789	17.215	17.6524
WS223	Huaimai25	China	cul	12.89	12.985	13.7956	14.0583	13.4849
WS224	(Mexique 50×B 21)F 6-35	China	landrace	17.97	16.27	15.7056	14.4389	15.8776
WS225	Duokang821	China	landrace	15.93	17.53	13.61	15.49	15.5586
WS226	Yannong15	China	cul	16.88	16.095	15.0667	17.1678	16.2368
WS227	Yangmai23	China	cul	13.03	15.16	14.1078	15.4689	14.6273
WS228	Xinmai19	China	cul	14.67	NA	16.1744	15.7156	15.806
WS229	Dalibanmang	China	landrace	16.01	16.49	14.48	16.87	15.9407
WS230	Kelao4	China	landrace	15.7	15.515	15.25	15.2911	15.4058
WS231	Zhemai1	China	cul	17.49	18.24	18.5133	18.6383	18.2938
WS232	Enmai4	China	landrace	16.61	15.515	15.6144	15.4017	15.6907
WS233	Fuzhuang30	China	cul	14.98	15.705	15.3211	14.2678	15.064
WS234	Ningmai13	China	cul	16.8	16.185	15.9044	16.735	16.347
WS235	Zhoumai18	China	cul	14.82	15.96	14.2189	14.8917	14.9109
WS236	Jimai32	China	cul	14.57	14.46	13.33	14.895	14.2252
WS237	Yangmai20	China	cul	13.61	14.99	13.76	15.8333	14.5965
WS238	Zhengmai32	China	cul	13.49	13.945	13.97	14.76	14.104
WS239	Shengen	China	landrace	13.43	18	16.3722	16.3856	16.301
WS240	Luyan2148	China	cul	13.35	12.88	13.8378	15.3689	13.9361
WS241	W20	China	landrace	14.56	13.775	15.7511	17.9117	15.5441
WS242	Huaimai29	China	cul	14.28	14.125	15.7622	16.6283	15.2753
WS243	Zhenmai9	China	cul	18.57	15.195	16.8344	15.7833	16.4143
WS244	Jinan2	China	cul	16.36	15.655	15.1633	14.8044	15.392
WS245	Sanyuehuang	China	landrace	17.96	15.505	16.2156	15.4967	16.1207
WS246	Wanmai370	China	cul	15.84	15.165	15.0578	15.8867	15.4517
WS247	(Q)Qiyu27	Japan	landrace	15.7	15.38	15.8656	16.7356	16.1135
WS248	Huaimai28	China	cul	15.83	16.595	15.5178	15.3189	15.7949
WS249	Neixiang5	China	cul	14.18	14.07	14.74	15.1567	14.5859
WS250	Wanmian9101-6	China	landrace	13.21	13.81	14.4544	16.0244	14.6772
WS251	T255	China	landrace	13.32	15.33	14.5022	14.5867	14.5219
WS252	Zhongmai578	China	cul	15.4	15.01	15.4344	15.6178	15.3678
WS253	Xinong20	China	cul	16.57	16.985	16.1333	15.2533	16.2045
WS254	Luomai36	China	cul	15.14	16.11	15.5189	15.5722	15.6228
WS255	Yimai18	China	cul	14.66	15.585	14.5889	15.4056	15.0913
WS256	Wanxiu1310	China	landrace	12.36	13.055	12.1644	13.5389	12.8182
WS257	Annong1274	China	landrace	15.86	15.7	13.9178	16.0211	15.3077
WS258	Luo6073	China	cul	NA	13.745	12.8644	14.08	13.2414
WS259	Luo163	China	cul	15.84	16.04	14.7722	16.0244	15.6382
WS260	Annong0711	China	cul	15.82	15.75	15.0978	15.3622	15.4644
WS261	Annong15210	China	cul	13.9	13.23	15.5478	13.7456	14.3353
WS262	Annong1589	China	cul	15.7	14.3	14.0778	14.99	14.8218
WS263	Annong1124	China	cul	14.93	13.6	15.7456	14.5178	14.6964
WS264	Fumai4	China	cul	16.5	16.78	14.9622	15.9644	15.9812
WS265	73-4	America	landrace	17.09	17.69	14.3822	15.7233	16.0857
WS266	Zigancao	China	landrace	18.27	16.795	15.0522	16.6222	16.4974
WS267	Qingtoucao	China	landrace	17.18	16.5	13.71	16.04	15.6897
WS268	Benhongmai	China	landrace	17.64	16.82	15.0778	17.1489	16.6532
WS269	Baisuihong	China	landrace	18.45	17.71	16.7578	17.7122	17.5629
WS270	Hulutou	China	landrace	17.1	17.685	17.5233	18.5167	17.7734
WS271	Mabianmai	China	landrace	17.69	17.365	17.7744	16.9917	17.4964
WS272	77-M94	China	landrace	15.68	14.97	14.7033	13.7033	14.6543
WS273	Baicimai	China	landrace	18.37	17.395	16.9811	16.4844	17.1831
WS274	Hongcimai	China	landrace	17.88	17.715	16.8433	17.3	17.3751
WS275	Dasuihuang	China	landrace	16.99	17.46	13.5333	15.1267	15.5973
WS276	Baixiuzi	China	landrace	16.05	16.175	13.7989	13.61	14.7479
WS277	5102	China	landrace	13.96	13.13	12.7722	13.3244	13.2222
WS278	Xiaojinkou	China	landrace	17.83	19.945	16.6633	16.0144	17.5351
WS279	Jinmai33	China	cul	15.06	15.6	13.9889	13.8811	14.5603
WS280	Fumai7	China	cul	16.65	17.09	17.9844	14.83	16.6294
WS281	Xiaokuamai	China	landrace	16.47	15.475	16.2789	15.9022	15.9927
WS282	Baikemai	China	landrace	17.41	17.68	17.4789	18.0011	17.6661
WS283	77-M63.64	China	landrace	16.92	15.98	17.9878	16.9367	17.1777
WS284	Baiheshangtou	China	landrace	18.46	17.76	17.2833	17.8011	17.7528
WS285	Hongmangzaoxiaomai	China	landrace	15.66	16.045	15.0989	16.3	15.7802
WS286	Zaoyangdiaozi	China	landrace	16.74	17.265	16.8244	16.0478	16.704
WS287	Hongmangwugongjiao	China	landrace	17.51	15.7	17.2344	16.9133	16.8283
WS288	Wugongjiao	China	landrace	16.77	17.25	16.7011	15.1867	16.4262
WS289	Baiguanmai	China	landrace	17.19	17.5	15.9956	16.6733	16.7632
WS290	Xiaoyangmai	China	landrace	17.55	17.1	17.0378	17.9633	17.4014
WS291	Huoshaotian	China	landrace	16.43	16.955	16.6422	16.2367	16.5717
WS292	Jiangdongmen	China	landrace	18.54	17.265	18.42	18.7567	18.2318
WS293	Jiangxizao	China	landrace	17.34	16.15	16.5078	16.8333	16.8068
WS294	Hongtouzi	China	landrace	17.27	16.48	16.2433	18.5683	17.1061
WS295	Daoshuibai	China	landrace	18.43	17.595	15.8256	16.0017	16.7882
WS296	Duohuangmei	China	landrace	16.12	17.59	15.7756	16.9678	16.6448
WS297	Huoshaotou	China	landrace	17.1	18.73	16.5778	17.2767	17.426
WS298	Meiqianwu	China	landrace	16.78	18.22	16.9111	17.0433	17.2673
WS299	Baimangzaoxiaomai	China	landrace	18.12	17.795	16.7978	16.6378	17.2364
WS300	Maotoumai	China	landrace	NA	17.145	17.8211	18.5717	17.5962
WS301	Mexican	Mexico	landrace	17.18	17.625	15.9122	15.8622	16.56
WS302	Hongmangcaizihuang	China	landrace	17.67	17.985	16.7478	15.7378	16.9407
WS303	Hongxiaomai	China	landrace	15.14	16.03	16.1111	15.9278	15.8716
WS304	Kuixiaomai	China	landrace	14.42	16.425	15.26	14.9244	15.3258
WS305	Baijiaohong	China	landrace	17.29	16.94	16.3367	14.6667	16.1821
WS306	Chikewumang	China	landrace	18.64	17.545	16.59	16.3056	17.1059
WS307	Meixiuhuang	China	landrace	17.92	17.55	15.2022	14.98	16.2136
WS308	Hongmangyuhua	China	landrace	19.54	18.24	16.3322	16.0478	17.294
WS309	Hongyangchun	China	landrace	18.36	18.65	16.9733	17.2056	17.7117
WS310	Hongmai	China	landrace	18.51	17.41	17.1178	16.9367	17.3779
WS311	Dahongmang	China	landrace	16.64	17.155	17.5867	15.8333	16.8614
WS312	Yulincao	China	landrace	17.4	17.805	18.3856	17.65	17.8565
WS313	Xianmai(Yi)	China	landrace	16.04	16.46	18.12	15.175	16.6161
WS314	Hongshimai	China	landrace	15.65	15.685	14.7744	14.2022	14.9979
WS315	Yinbaojin	China	landrace	20.12	19.75	18.2822	17.51	18.7582
WS316	Mianyang1	China	landrace	16.49	15.825	16.2922	15.3522	15.9359
WS317	Xichangzao	China	landrace	15.89	16.51	16.2589	15.8678	16.1497
WS318	Yaanzao	China	landrace	12.58	17.07	13.5978	15.4511	14.8568
WS319	Wanya2	China	landrace	15.32	16.63	14.7789	16.22	15.7152
WS320	980-1	China	landrace	13.4	15.685	17.0289	17.2415	16.1197
WS321	980-2	China	landrace	14.44	15.53	17.9833	16.895	16.4673
WS322	Nonglin20	Japan	landrace	13.25	15.27	16.1289	16.7333	15.5849
WS323	Nonglin22	Japan	landrace	13.22	16.465	17.0489	16.0767	15.9693
WS324	Nonglin45	Japan	landrace	11.49	14.47	15.2367	15.1378	14.3704
WS325	Nonglin46	Japan	landrace	12.3	14.825	16.1167	15.0867	14.8376
WS326	Nonglin61	Japan	landrace	11.68	14.125	15.3844	15.7633	14.5316
WS327	Hongmixian	China	landrace	15.58	20.02	18.0122	18.0117	18.1729

## Sheet: Table S2
Table S2. Functional annotation of seven QTLs in the present study.
QTLs	Chr	Start	End	Wheat	Strand	Description
QGpc.yzu-1A	Chr1A	18714748	18715749	TraesCS1A02G034000	+	L-ascorbate oxidase
	Chr1A	18789724	18795494	TraesCS1A02G034100	+	ERD (Early-responsive to dehydration stress) family protein
	Chr1A	18801107	18801394	TraesCS1A02G034200	-	B3 domain-containing protein family
	Chr1A	18807567	18810610	TraesCS1A02G034300	-	Ankyrin repeat family protein
	Chr1A	19016080	19017532	TraesCS1A02G034400	-	Protease HtpX
	Chr1A	19114419	19118034	TraesCS1A02G034500	+	QWRF motif protein (DUF566)
	Chr1A	19121653	19123323	TraesCS1A02G034600	-	Lecithin-cholesterol acyltransferase-like 1
	Chr1A	19132419	19133114	TraesCS1A02G034700	-	Lecithin-cholesterol acyltransferase-like 1
	Chr1A	19737327	19737919	TraesCS1A02G034800	-	Non-specific ribonucleoside hydrolase RihC
	Chr1A	19948133	19951331	TraesCS1A02G034900	-	Cytochrome P450, putative
	Chr1A	20152985	20156984	TraesCS1A02G035000	-	Nuclear pore complex protein NUP43
	Chr1A	20173897	20175747	TraesCS1A02G035100	+	Clathrin assembly protein, putative, expressed
	Chr1A	20321933	20323911	TraesCS1A02G035200	-	Dof zinc finger protein
	Chr1A	20347721	20351002	TraesCS1A02G035300	-	Embryo defective 2735
	Chr1A	20354997	20356235	TraesCS1A02G035400	-	Myb/SANT-like DNA-binding domain protein
QGpc.yzu-1B	Chr1B	415188283	415193328	TraesCS1B02G227600	-	T-complex protein 1
	Chr1B	415214772	415219727	TraesCS1B02G227700	+	Dynamin, putative
	Chr1B	415544471	415548171	TraesCS1B02G227900	-	Maturase-like protein
	Chr1B	415558107	415563511	TraesCS1B02G228000	-	Signal transducer and activator of transcription A
	Chr1B	415567665	415570604	TraesCS1B02G228100	+	Camphor resistance CrcB family protein
	Chr1B	415569541	415572978	TraesCS1B02G228200	-	Pentatricopeptide repeat-containing protein
	Chr1B	415573403	415576322	TraesCS1B02G228300	-	Pentatricopeptide repeat (PPR) superfamily protein
	Chr1B	415611625	415613880	TraesCS1B02G228400	-	Peroxidase
	Chr1B	415617889	415621218	TraesCS1B02G228500	-	10 kDa chaperonin
	Chr1B	415776189	415778006	TraesCS1B02G228600	-	RING finger protein
	Chr1B	415985559	415985891	TraesCS1B02G228700	-	S-adenosyl-L-methionine-dependent methyltransferases superfamily protein
	Chr1B	416603291	416605101	TraesCS1B02G228800	+	SBP (S-ribonuclease-binding protein) family protein
QGpc.yzu-2A	Chr2A	717102213	717103145	TraesCS2A02G471100	-	CAX-interacting protein 4
	Chr2A	717197246	717197776	TraesCS2A02G471200	+	BTB/POZ domain containing protein, expressed
	Chr2A	717304134	717305859	TraesCS2A02G471300	+	Benzyl alcohol O-benzoyltransferase
	Chr2A	717308221	717309591	TraesCS2A02G471400	-	26S protease regulatory subunit
	Chr2A	717315201	717316671	TraesCS2A02G471500	-	Homoserine kinase
	Chr2A	717316681	717318763	TraesCS2A02G471600	+	Phospholipase A2
	Chr2A	717449649	717452467	TraesCS2A02G471700	+	BTB/POZ and MATH domain-containing protein 2
	Chr2A	717477290	717477694	TraesCSU02G146100	+	BTB/POZ domain containing protein
	Chr2A	717519741	717520424	TraesCSU02G145900	+	BTB/POZ domain containing protein, expressed
	Chr2A	717521646	717521870	TraesCSU02G146000	+	Cytochrome c oxidase subunit 2
	Chr2A	717776307	717778700	TraesCS2A02G471800	+	BTB/POZ and MATH domain-containing protein 2
	Chr2A	717819462	717821726	TraesCS2A02G472000	+	IMPACT family member in pol 5'region
	Chr2A	717835016	717835474	TraesCS2A02G472100	-	Leguminosin group485 secreted peptide
	Chr2A	717835047	717835355	TraesCS2A02G472200	+	Glycine-rich protein
	Chr2A	717838419	717839658	TraesCS2A02G472300	-	Basic helix-loop-helix transcription factor
	Chr2A	717922904	717924949	TraesCS2A02G472400	-	O-methyltransferase-like protein
	Chr2A	717932587	717933850	TraesCS2A02G472500	+	BTB/POZ domain containing protein, expressed
	Chr2A	717946401	717947822	TraesCS2A02G472600	-	BTB/POZ/MATH-domain protein
	Chr2A	718108095	718109189	TraesCS2A02G472700	+	BTB/POZ and MATH domain-containing protein 2
	Chr2A	718109417	718114161	TraesCS2A02G472800	-	Histidine kinase
	Chr2A	718127270	718129716	TraesCS2A02G472900	-	Zinc finger protein 423
	Chr2A	718228282	718231830	TraesCS2A02G473000	+	RNA-binding family protein
	Chr2A	718233104	718239279	TraesCS2A02G473100	+	Polyadenylate-binding protein-interacting protein 4
	Chr2A	718520602	718523882	TraesCS2A02G473200	+	AT hook motif DNA-binding family protein
	Chr2A	718682002	718683053	TraesCS2A02G473300	-	BTB/POZ domain containing protein, expressed
	Chr2A	718753831	718754848	TraesCS2A02G473400	-	BTB/POZ domain containing protein, expressed
QGpc.yzu-2D	Chr2D	488440989	488446834	TraesCS2D02G382100	+	RING/U-box superfamily protein
	Chr2D	488519590	488525911	TraesCS2D02G382200	+	Transporter
	Chr2D	488526534	488528070	TraesCS2D02G382300	+	Caleosin
	Chr2D	488585195	488587858	TraesCS2D02G382400	+	Vacuolar-processing enzyme
	Chr2D	488587118	488590344	TraesCS2D02G382500	-	Histidine triad nucleotide binding protein
	Chr2D	488694464	488700436	TraesCS2D02G382600	+	Acid beta-fructofuranosidase
	Chr2D	489147738	489150241	TraesCS2D02G382700	-	YABBY protein
	Chr2D	489247556	489251371	TraesCS2D02G382800	-	NAC domain protein,
	Chr2D	489507958	489508542	TraesCS2D02G382900	+	Pathogenesis-related protein 1
	Chr2D	489527958	489528233	TraesCS2D02G383000	-	B3 domain-containing protein family
	Chr2D	489552774	489554639	TraesCS2D02G383100	+	Acidic leucine-rich nuclear phosphoprotein 32 family B protein
	Chr2D	489685221	489685709	TraesCS2D02G383200	+	SAUR-like auxin-responsive family protein
	Chr2D	489914169	489916345	TraesCS2D02G383300	-	Vacuolar-processing enzyme
	Chr2D	490122655	490125377	TraesCS2D02G383400	-	Vacuolar-processing enzyme
	Chr2D	490245430	490249266	TraesCS2D02G383500	-	Vacuolar-processing enzyme
QGpc.yzu-3B	Chr3B	841026592	841028267	TraesCS3B02G598100	-	Pectinesterase
	Chr3B	841061285	841063090	TraesCS3B02G598200	-	Glycosyltransferase
	Chr3B	841143968	841147405	TraesCS3B02G598300	-	F-box family protein
	Chr3B	841184117	841185379	TraesCS3B02G598400	+	Glycosyltransferase
	Chr3B	841193153	841194022	TraesCS3B02G598500	+	Glycosyltransferase
	Chr3B	841200241	841202911	TraesCS3B02G598600	-	Ankyrin repeat-containing protein
	Chr3B	841208698	841220792	TraesCS3B02G598700	+	Ankyrin repeat-containing protein
	Chr3B	841233420	841234528	TraesCS3B02G598800	+	Ankyrin repeat-containing protein
	Chr3B	841353828	841357713	TraesCS3B02G598900	-	Ankyrin repeat-containing protein
	Chr3B	841401010	841401474	TraesCS3B02G599000	-	F-box domain containing protein, expressed
	Chr3B	841464811	841472042	TraesCS3B02G599100	-	Ankyrin repeat-containing protein
	Chr3B	841493365	841495681	TraesCS3B02G599200	-	Ankyrin repeat-containing protein
	Chr3B	841514032	841514670	TraesCS3B02G599300	-	Ankyrin repeat-containing protein
	Chr3B	841524375	841529362	TraesCS3B02G599400	-	Ankyrin repeat-containing protein
	Chr3B	841530191	841533452	TraesCS3B02G599500	-	Kinetochore protein spc25
	Chr3B	841560960	841562707	TraesCS3B02G599598	-
	Chr3B	841564514	841572509	TraesCS3B02G599600	+	Beta-adaptin-like protein
	Chr3B	841572585	841573974	TraesCS3B02G599700	-	NAC domain-containing protein
	Chr3B	841746144	841749224	TraesCS3B02G599800	+	AP complex subunit beta
	Chr3B	841808790	841810323	TraesCS3B02G599878	-
	Chr3B	841834480	841835796	TraesCS3B02G599900	-	NAC domain-containing protein, putative
	Chr3B	841844921	841846307	TraesCS3B02G600000	-	NAC domain-containing protein
	Chr3B	841864248	841867442	TraesCS3B02G600100	+	Beta-adaptin-like protein
	Chr3B	841888574	841904210	TraesCS3B02G600117	-
	Chr3B	841963323	841966025	TraesCS3B02G600200	-	Dual-specificity RNA methyltransferase RlmN
	Chr3B	841971707	841976237	TraesCS3B02G600300	-	Protein kinase
	Chr3B	842281406	842290201	TraesCS3B02G600600	-	Calmodulin-binding protein, putative, expressed
	Chr3B	842341516	842348765	TraesCS3B02G600700	-	Calmodulin-binding protein, putative, expressed
	Chr3B	842613311	842627798	TraesCS3B02G600800	-	Zinc finger family protein
	Chr3B	842750693	842753619	TraesCS3B02G600900	+	Plant-specific domain TIGR01615 family protein
	Chr3B	842858251	842859602	TraesCS3B02G601000	-	Werner Syndrome-like exonuclease
	Chr3B	842896483	842897229	TraesCS3B02G601100	+	Metallothionein
	Chr3B	842907239	842911194	TraesCS3B02G601200	+	Vacuolar protein sorting protein 25
	Chr3B	842915168	842917450	TraesCS3B02G601300	-	11S globulin seed storage protein 2
	Chr3B	842942519	842943188	TraesCS3B02G601400	+	Sn1-specific diacylglycerol lipase alpha
QGpc.yzu-5A	Chr5A	510748318	510749451	TraesCS5A02G301000	+	Pentatricopeptide repeat protein
	Chr5A	510772997	510774693	TraesCS5A02G301100	+	CDGSH iron-sulfur domain-containing protein 2
	Chr5A	510865420	510867819	TraesCS5A02G301200	-	Trigger factor
	Chr5A	510867912	510870685	TraesCS5A02G301300	+	Proteasome subunit beta type-4
	Chr5A	510875376	510877619	TraesCS5A02G301400	+	Proteasome subunit beta type
	Chr5A	511031661	511045235	TraesCS5A02G301500	+	ATP-dependent zinc metalloprotease FtsH 1
	Chr5A	511050251	511051237	TraesCS5A02G301600	+	Mitochondrial carrier protein-like
	Chr5A	511126101	511128863	TraesCS5A02G301700	-	Respiratory burst oxidase homolog
	Chr5A	511135551	511142651	TraesCS5A02G301800	-	L-threonine 3-dehydrogenase
	Chr5A	511467211	511469112	TraesCS5A02G301900	+	Flotillin-1
	Chr5A	511474188	511481364	TraesCS5A02G302000	-	ATP-dependent zinc metalloprotease FtsH
	Chr5A	511492632	511496906	TraesCS5A02G302100	-	Transcription factor 25
	Chr5A	511788777	511789412	TraesCS5A02G302200	+	Divalent ion symporter
	Chr5A	512452694	512457823	TraesCS5A02G302300	-	Reticulon-like protein
	Chr5A	512478757	512482762	TraesCS5A02G302400	+	GDP-mannose-3',5'-epimerase
	Chr5A	512625456	512627354	TraesCS5A02G302500	-	Plant/T31B5-30 protein
	Chr5A	512634731	512637366	TraesCS5A02G302600	+	plant/protein
	Chr5A	512642205	512642909	TraesCS5A02G302700	-	Dirigent protein
QGpc.yzu-6A	Chr6A	82151546	82151746	TraesCS6A02G109900	+	ATP synthase subunit 9, mitochondrial
	Chr6A	82213223	82218862	TraesCS6A02G110000	+	Glucan endo-1,3-beta-glucosidase, putative
	Chr6A	82222208	82226274	TraesCS6A02G110100	+	Squamosa promoter-binding-like protein
	Chr6A	82226833	82247994	TraesCS6A02G110200	-	Terpene cyclase/mutase family member
	Chr6A	82296692	82307659	TraesCS6A02G110300	-	Terpene cyclase/mutase family member
	Chr6A	82622844	82625004	TraesCS6A02G110400	+	Glucan endo-1,3-beta-glucosidase 3
	Chr6A	82653289	82654814	TraesCS6A02G110500	-	F-box plant-like protein, putative
	Chr6A	82762002	82763557	TraesCS6A02G110600	-	F-box plant-like protein, putative
	Chr6A	82779093	82779401	TraesCS6A02G110700	-	Type 2 DNA topoisomerase 6 subunit B
	Chr6A	82892916	82905513	TraesCS6A02G110800	-	Terpene cyclase/mutase family member
	Chr6A	82998923	83003168	TraesCS6A02G110900	-	Neurogenic locus notch homolog protein 1
	Chr6A	83459304	83463097	TraesCS6A02G111000	-	GDSL esterase/lipase
	Chr6A	83588771	83591766	TraesCS6A02G111100	-	Protein phosphatase 2c, putative
	Chr6A	83629989	83635286	TraesCS6A02G111200	+	Protein kinase family protein
	Chr6A	83637348	83640110	TraesCS6A02G111300	-	F-box family protein
	Chr6A	83641354	83650912	TraesCS6A02G111400	-	Terpene cyclase/mutase family member
	Chr6A	83748189	83750261	TraesCS6A02G111500	+	CRS2-associated factor 1
	Chr6A	83751305	83752162	TraesCS6A02G111600	-	Fatty acid desaturase 4, chloroplastic
	Chr6A	83761415	83763050	TraesCS6A02G111700	+	F17F16.3 protein
	Chr6A	83819368	83823169	TraesCS6A02G111800	+	Gamma-tubulin complex component
	Chr6A	83827641	83830229	TraesCS6A02G111900	-	Auxin response factor
	Chr6A	84050947	84053460	TraesCS6A02G112000	-	Auxin response factor
	Chr6A	84057959	84064261	TraesCS6A02G112100	-	Mitochondrial import inner membrane translocase subunit tim22
	Chr6A	84124833	84131478	TraesCS6A02G112200	+	Subtilisin-like protease
	Chr6A	84132013	84136563	TraesCS6A02G112300	-	F-box family protein

## Sheet: Table S3
Table S3. Haplotype structure across 17 wheat varieties obtained from The 17 Wheat Genome Project (Jiao et al., 2025) in the ~ 2-Mb sequence window around the most signifcant marker of QGpc.yzu-2A. The gene IDs (bold) derived from the wheat RefSeq v1.1. For each gene, the haplotype structure is indicated in reference to Chinese Spring and then numbered according to their frequency across the 17 v…
Accession	CS	ZM22	MZM	YM158	XY6	S4185	JM22	KF11	AMN	XN6028	NC4	HD6172	ZM16	ZM366	JM47	CM42	BJ8	Abo
Gene ID	TraesCS2A02G471300	GWHTESRW010960	GWHTEQUQ011068	GWHTEQUN011152	GWHTEQUM011211	GWHTEQUL011134	GWHTEQUK011146	GWHTEQUJ011206	GWHTEQUH011233	GWHTEQUG010961	GWHTEQUF010964	GWHTEQUD011368	GWHTEQUC011186	GWHTEQUB011140	GWHTEQTX010764	GWHTEQTW011005	GWHTEQTV011079	GWHTEQTT011000
Hap	1	1	1	3	1	1	1	1	2	1	1	1	1	1	1	1	1	2
Gene ID	TraesCS2A02G471500	GWHTESRW010963	GWHTEQUQ011071	GWHTEQUN011155	GWHTEQUM011214	GWHTEQUL011137	GWHTEQUK011149	GWHTEQUJ011209	GWHTEQUH011236	GWHTEQUG010964	GWHTEQUF010967	GWHTEQUD011371	GWHTEQUC011189	GWHTEQUB011143	GWHTEQTX010767	GWHTEQTW011008	GWHTEQTV011082	GWHTEQTT011003
Hap	1	1	1	1	1	1	1	1	2	1	1	1	1	1	1	1	1	2
Gene ID	TraesCS2A02G471600	GWHTESRW010964	GWHTEQUQ011072	GWHTEQUN011156	GWHTEQUM011215	GWHTEQUL011138	GWHTEQUK011150	GWHTEQUJ011210	GWHTEQUH011237	GWHTEQUG010965	GWHTEQUF010968	GWHTEQUD011372	GWHTEQUC011190	GWHTEQUB011144	GWHTEQTX010768	GWHTEQTW011009	GWHTEQTV011083	GWHTEQTT011004
Hap	NA
Gene ID	TraesCS2A02G472000	GWHTESRW010974	GWHTEQUQ011081	GWHTEQUN011164	GWHTEQUM011223	GWHTEQUL011146	GWHTEQUK011157	GWHTEQUJ011220	GWHTEQUH011243	GWHTEQUG010972	GWHTEQUF010976	GWHTEQUD011381	GWHTEQUC011199	GWHTEQUB011153	GWHTEQTX010777	GWHTEQTW011017	GWHTEQTV011089	GWHTEQTT011010
Hap	1	1	1	1	1	1	1	1	2	1	1	1	1	1	1	1	1	2
Gene ID	TraesCS2A02G472700	GWHTESRW010978	GWHTEQUQ011086	GWHTEQUN011169	GWHTEQUM011228	GWHTEQUL011151	GWHTEQUK011162	GWHTEQUJ011225	GWHTEQUH011248	GWHTEQUG010977	GWHTEQUF010981	GWHTEQUD011386	GWHTEQUC011204	GWHTEQUB011158	GWHTEQTX010782	GWHTEQTW011022	GWHTEQTV011094	GWHTEQTT011015
Hap	1	1	1	1	1	1	1	1	2	1	1	1	1	1	1	1	1	2
Gene ID	TraesCS2A02G473000	GWHTESRW010981	GWHTEQUQ011089	GWHTEQUN011172	GWHTEQUM011231	GWHTEQUL011154	GWHTEQUK011165	GWHTEQUJ011228	GWHTEQUH011251	GWHTEQUG010980	GWHTEQUF010984	GWHTEQUD011389	GWHTEQUC011207	GWHTEQUB011161	GWHTEQTX010785	GWHTEQTW011025	GWHTEQTV011097	GWHTEQTT011018
Hap	1	2	2	2	2	2	2	2	2	2	2	2	2	2	2	2	2	2
Gene ID	TraesCS2A02G473100	GWHTESRW099406	GWHTEQUQ102543	GWHTEQUN100286		GWHTEQUL098906		GWHTEQUJ100471	GWHTEQUH105146	GWHTEQUG101678	GWHTEQUF099678	GWHTEQUD104938	GWHTEQUC102538	GWHTEQUB100236	GWHTEQTX101216	GWHTEQTW100932	GWHTEQTV100172
Hap	1	2	3	2		2		2	2	2	2	2	2	2	2	2	2
Gene ID	TraesCS2A02G473200	GWHTESRW010984	GWHTEQUQ011092	GWHTEQTW011028	GWHTEQUN011175	GWHTEQUM011234	GWHTEQUL011157	GWHTEQUK011168	GWHTEQTV011100	GWHTEQUJ011231	GWHTEQUH011254	GWHTEQUG010983	GWHTEQUF010987	GWHTEQUD011392	GWHTEQUC011210	GWHTEQUB011164	GWHTEQTX010788	GWHTEQTT011021
Hap	NA
